# Supplementary material for: Development of WO3–Nafion Based Membranes for Enabling Higher Water Retention at Low Humidity and Enhancing PEMFC Performance at Intermediate Temperature Operation
Source: Polymers (Basel). 2022 Jun 19;14(12):2492. doi: 10.3390/polym14122492 (PMC9227791; doi:10.3390/polym14122492)
Supplement: Supplementary file 1 [file polymers-14-02492-s001.zip]

Archive with 1 entries (1 files):
- polymers-1757756-supplementary.pdf
